# Supplementary material for: Transient Reflexive Pain Responses and Chronic Affective Nonreflexive Pain Responses Associated with Neuroinflammation Processes in Both Spinal and Supraspinal Structures in Spinal Cord-Injured Female Mice
Source: Int J Mol Sci. 2023 Jan 16;24(2):1761. doi: 10.3390/ijms24021761 (PMC9863935; doi:10.3390/ijms24021761)
Supplement: Supplementary file 1 [file ijms-24-01761-s001.zip]

Archive with 1 entries (1 files):
- ijms-2128076-supplementary.pdf
